# Supplementary material for: Enhanced sentinel surveillance for hepatitis B infection in 200 counties in China, 2013-2016
Source: PLoS One. 2019 Apr 23;14(4):e0215580. doi: 10.1371/journal.pone.0215580 (PMC6478295; doi:10.1371/journal.pone.0215580)
Supplement: S1 Fig — (XLSX) [file pone.0215580.s001.xlsx]

## Sheet: The incidence of AHB(Fig 2A)
Year	Cases	incidence(/100,000)
2009	8588	7.26819
2010	8328	7.04815
2011	7652	6.47604
2012	7201	6.09435
2013	4171	3.53
2014	3790	3.21
2015	3195	2.76
2016	3020	2.73

## Sheet: The incidence of CHB(Fig 2B)
Year	Cases	incidence(1/100,000)
2009	66596	56.3816
2010	65820	55.7246
2011	69132	58.5286
2012	68801	58.2484
2013	48416	40.99
2014	50832	43.04
2015	50397	43.59
2016	51784	46.81
