# Supplementary material for: Enhanced sentinel surveillance for hepatitis B infection in 200 counties in China, 2013-2016
Source: PLoS One. 2019 Apr 23;14(4):e0215580. doi: 10.1371/journal.pone.0215580 (PMC6478295; doi:10.1371/journal.pone.0215580)
Supplement: S2 Fig — (XLSX) [file pone.0215580.s002.xlsx]

## Sheet: The proportion of UHB(Fig 3)
Year	Proportion
2009	38.5997
2010	33.6287
2011	33.3148
2012	32.0871
2013	15.5609
2014	4.26263
2015	4.18879
2016	3.39162
