# Supplementary material for: Enhanced sentinel surveillance for hepatitis B infection in 200 counties in China, 2013-2016
Source: PLoS One. 2019 Apr 23;14(4):e0215580. doi: 10.1371/journal.pone.0215580 (PMC6478295; doi:10.1371/journal.pone.0215580)
Supplement: S3 Fig — (XLSX) [file pone.0215580.s003.xlsx]

## Sheet: AHB(2009-2012)(Fig 4)
Age group	Female cases	Female incidence	Male cases	Male incidence
0-9	172	0.665255	337	1.23886
10-19	864	2.81309	1671	5.17105
20-29	3388	8.92732	5593	14.0073
30-39	1719	4.74204	5039	13.2119
40-49	1445	3.82579	4530	11.3995
50-59	1205	3.82647	2688	8.11286
60-69	695	4.00746	1383	7.57948
70-79	324	3.20291	543	5.1019
≥80	72	2.54645	101	3.39513

## Sheet: AHB(2013-2016)(Fig 4)
Age group	Female cases	Female incidence	Male cases	Male incidence
0-9	129	0.481532	168	0.596998
10-19	235	0.951478	369	1.42228
20-29	1386	3.47238	2172	5.18026
30-39	843	2.6052	2228	6.55477
40-49	806	1.92508	2477	5.63208
50-59	673	2.40768	1620	5.5173
60-69	432	2.34485	907	4.68669
70-79	171	1.73843	262	2.53566
≥80	46	1.15125	64	1.52483

## Sheet: CHB(2009-2012)(Fig 4)
Age group	Female cases	Female incidence	Male cases	Male incidence
0-9	651	2.51791	1203	4.4224
10-19	5731	18.6595	9944	30.7726
20-29	24886	65.5742	31547	79.0076
30-39	17768	49.0148	38874	101.925
40-49	17553	46.4734	41901	105.441
50-59	14771	46.9053	28934	87.3279
60-69	8875	51.1744	15401	84.4047
70-79	3986	39.4037	6355	59.7101
≥80	775	27.4097	1194	40.1365

## Sheet: CHB(2013-2016)(Fig 4)
Age group	Female cases	Female incidence	Male cases	Male incidence
0-9	446	1.66483	674	2.3951
10-19	2396	9.70102	3578	13.7911
20-29	16988	42.5604	21165	50.4789
30-39	12201	37.7059	25914	76.2389
40-49	13288	31.7376	32890	74.7837
50-59	12575	44.9874	24854	84.6463
60-69	9065	49.2038	15334	79.2345
70-79	3690	37.5136	5379	52.0586
≥80	977	24.4516	1151	27.4231
